# Supplementary material for: The Tumor Suppressor SOCS1 Diminishes Tolerance to Oxidative Stress in Hepatocellular Carcinoma
Source: Cancers (Basel). 2024 Jan 10;16(2):292. doi: 10.3390/cancers16020292 (PMC10814246; doi:10.3390/cancers16020292)
Supplement: Supplementary file 1 [file cancers-16-00292-s001.zip]

Archive with 1 entries (1 files):
- cancers-2808381-supplementary.pdf
